# Supplementary material for: The Crosstalk Mechanism of EGFR and ER in EGFR-Mutant Lung Adenocarcinoma
Source: Cells. 2026 Jan 6;15(2):98. doi: 10.3390/cells15020098 (PMC12838910; doi:10.3390/cells15020098)
Supplement: Supplementary file 1 [file cells-15-00098-s001.zip]

Archive with 6 entries (6 files):
- Figure S5.tif
- Figure S6.tif
- Figure S1.tif
- Figure S2.tif
- Figure S3.tif
- Figure S4.tif
